# Supplementary material for: Racial Differences in Hepatocellular Carcinoma Incidence and Risk Factors among a Low Socioeconomic Population
Source: Cancers (Basel). 2021 Jul 23;13(15):3710. doi: 10.3390/cancers13153710 (PMC8345125; doi:10.3390/cancers13153710)
Supplement: Supplementary file 1 [file cancers-13-03710-s001.zip]

Archive with 1 entries (1 files):
- cancers-1209295-supplementary.pdf
